# Supplementary material for: Sulfide Production and Microbial Dynamics in the Water Reinjection System from an Offshore Oil-Producing Platform
Source: Microorganisms. 2025 Dec 23;14(1):38. doi: 10.3390/microorganisms14010038 (PMC12843894; doi:10.3390/microorganisms14010038)
Supplement: Supplementary file 1 [file microorganisms-14-00038-s001.zip]

Archive with 2 entries (2 files):
- Supplementary table S1.xlsx
- Supplementary table S2-Cells-per-mL.xlsx
