# Supplementary material for: Sulfide Production and Microbial Dynamics in the Water Reinjection System from an Offshore Oil-Producing Platform
Source: Microorganisms. 2025 Dec 23;14(1):38. doi: 10.3390/microorganisms14010038 (PMC12843894; doi:10.3390/microorganisms14010038)
Supplement: Supplementary file 1 [file microorganisms-14-00038-s001.zip › Supplementary table S1.xlsx]

## Sheet: Página1
Supplementary Table S1: Temporal monitoring of sulfide and bacterial populations in injection water, produced water and reinjection water samples (2022–2024).
Samping sites	Type of analyses	Data of sampling	Results	Unit of measurement
Injection header	Sulfide	2022-02-05	0.5	mg/L
		2022-02-08	0.5	mg/L
		2022-03-12	0	mg/L
		2022-06-28	0	mg/L
		2022-11-26	0	mg/L
		2023-04-18	0	mg/L
		2023-10-03	0	mg/L
		2023-10-07	0	mg/L
	Sulphate-reducing bacteria count	2022-02-08	0.9	MPN/ml
		2022-03-15	9.5	MPN/ml
		2022-03-23	0.3	MPN/ml
		2022-11-29	450	MPN/ml
		2023-01-09	15	MPN/ml
		2023-10-04	350	MPN/ml
		2023-11-21	250	MPN/ml
	Total anaerobic heterotrophic bacteria	2022-02-08	75	MPN/ml
		2022-03-15	250	MPN/ml
		2022-03-23	25	MPN/ml
		2022-11-29	2500	MPN/ml
		2023-01-09	950	MPN/ml
		2023-10-04	2000	MPN/ml
		2023-11-21	750	MPN/ml
Produced water	Sulfide	2022-03-16	0.5	mg/L
		2022-03-16	0.5	mg/L
		2022-03-16	0.5	mg/L
		2022-03-16	0.5	mg/L
		2022-03-27	0.5	mg/L
		2022-03-29	0.5	mg/L
		2022-05-03	0.5	mg/L
		2022-06-23	0.5	mg/L
		2022-07-14	8.9	mg/L
		2022-07-18	0.5	mg/L
		2022-08-07	10	mg/L
		2022-09-14	0.5	mg/L
		2022-10-04	0.5	mg/L
		2022-11-05	0	mg/L
		2022-11-06	0	mg/L
		2022-11-07	0	mg/L
		2022-11-08	1.4	mg/L
		2022-11-09	1.9	mg/L
		2022-11-10	2.3	mg/L
		2022-11-11	1.5	mg/L
		2023-01-20	0.5	mg/L
		2023-01-22	0.5	mg/L
		2023-01-22	0.5	mg/L
		2023-01-22	0.5	mg/L
		2023-01-22	0.5	mg/L
		2023-02-04	0.5	mg/L
		2023-02-04	0.5	mg/L
		2023-02-04	0.5	mg/L
		2023-02-05	0.5	mg/L
		2023-02-22	0.5	mg/L
		2023-06-04	4.8	mg/L
		2023-08-15	17	mg/L
		2023-08-21	0.5	mg/L
		2023-10-01	0.5	mg/L
		2024-01-29	0.5	mg/L
		2024-01-30	0.5	mg/L
		2024-01-30	0.5	mg/L
		2024-01-30	0.5	mg/L
		2024-01-30	0.5	mg/L
		2024-02-12	0.5	mg/L
		2024-02-12	0.5	mg/L
		2024-02-12	4.8	mg/L
	Sulphate-reducing bacteria count	2022-04-11	0.3	MPN/ml
		2022-05-04	750	MPN/ml
		2022-07-18	0.3	MPN/ml
		2022-08-08	250	MPN/ml
		2022-10-04	2.5	MPN/ml
		2023-02-06	0.3	MPN/ml
		2023-02-06	0.3	MPN/ml
		2023-05-29	4.5	MPN/ml
		2023-07-17	0.3	MPN/ml
		2023-08-06	0.3	MPN/ml
		2023-08-14	7.5	MPN/ml
		2023-10-09	25	MPN/ml
		2024-01-30	0.3	MPN/ml
		2024-01-31	1.5	MPN/ml
		2024-02-19	95	MPN/ml
		2024-02-19	95	MPN/ml
		2024-02-19	450	MPN/ml
		2024-02-19	95	MPN/ml
		2024-02-19	0.3	MPN/ml
		2024-02-19	95	MPN/ml
		2024-02-19	4.5	MPN/ml
		2024-02-19	1.5	MPN/ml
		2024-02-19	450	MPN/ml
		2024-02-19	450	MPN/ml
	Total anaerobic heterotrophic bacteria	2022-04-11	0.7	MPN/ml
		2022-05-04	1150	MPN/ml
		2022-07-18	25	MPN/ml
		2022-08-08	950	MPN/ml
		2022-10-04	95	MPN/ml
		2023-02-06	1.5	MPN/ml
		2023-02-06	95	MPN/ml
		2023-05-29	75	MPN/ml
		2023-07-17	7.5	MPN/ml
		2023-08-06	75	MPN/ml
		2023-08-14	35	MPN/ml
		2023-10-09	45	MPN/ml
		2024-01-30	0.9	MPN/ml
		2024-01-31	250	MPN/ml
		2024-02-19	20000	MPN/ml
		2024-02-19	110000	MPN/ml
		2024-02-19	3500	MPN/ml
		2024-02-19	45000	MPN/ml
		2024-02-19	110000	MPN/ml
		2024-02-19	110000	MPN/ml
		2024-02-19	110000	MPN/ml
		2024-02-19	110000	MPN/ml
		2024-02-19	110000	MPN/ml
		2024-02-19	110000	MPN/ml
Produced water reinjection	Sulfide	2022-01-01	1.54	mg/L
		2022-01-04	1.5674	mg/L
		2022-01-08	1.3	mg/L
		2022-01-11	1.6	mg/L
		2022-01-15	2.3	mg/L
		2022-01-18	2.37	mg/L
		2022-01-22	2.17	mg/L
		2022-01-25	2.34	mg/L
		2022-01-29	2.09	mg/L
		2022-02-01	2.15	mg/L
		2022-03-29	0	mg/L
		2022-04-02	0	mg/L
		2022-04-09	2.51	mg/L
		2022-04-16	3.6523	mg/L
		2022-04-19	0	mg/L
		2022-04-23	0	mg/L
		2022-04-26	0	mg/L
		2022-04-30	0.5	mg/L
		2022-05-03	2.5	mg/L
		2022-05-07	3	mg/L
		2022-05-10	3.4	mg/L
		2022-05-14	0	mg/L
		2022-05-17	0	mg/L
		2022-05-21	1.23	mg/L
		2022-05-24	0	mg/L
		2022-05-28	0.78	mg/L
		2022-05-31	0	mg/L
		2022-06-04	0.81	mg/L
		2022-06-07	0.82	mg/L
		2022-06-11	0	mg/L
		2022-06-14	0	mg/L
		2022-06-18	0	mg/L
		2022-06-21	0	mg/L
		2022-06-25	0	mg/L
		2022-07-02	0	mg/L
		2022-07-05	0	mg/L
		2022-07-09	1.5	mg/L
		2022-07-12	0	mg/L
		2022-07-16	0	mg/L
		2022-07-19	1.02	mg/L
		2022-07-23	1.7	mg/L
		2022-07-26	1.4	mg/L
		2022-07-30	1.6	mg/L
		2022-08-02	2.5	mg/L
		2022-08-06	0	mg/L
		2022-08-09	0	mg/L
		2022-08-13	0	mg/L
		2022-08-20	0	mg/L
		2022-08-23	3	mg/L
		2022-08-27	1.7	mg/L
		2022-08-30	1.8	mg/L
		2022-09-03	1.43	mg/L
		2022-09-06	1.42	mg/L
		2022-09-10	2.5	mg/L
		2022-09-13	3.78	mg/L
		2022-09-17	2.76	mg/L
		2022-09-20	2.3	mg/L
		2022-09-24	2.2	mg/L
		2022-09-27	4	mg/L
		2022-10-01	2.1	mg/L
		2022-10-04	2.23	mg/L
		2022-10-08	1.96	mg/L
		2022-10-11	2.5	mg/L
		2022-10-15	1.84	mg/L
		2022-10-18	2	mg/L
		2022-10-22	2.2	mg/L
		2022-10-25	6.9	mg/L
		2022-10-29	2.4	mg/L
		2022-11-01	3.1	mg/L
		2022-11-05	0	mg/L
		2022-11-05	0	mg/L
		2022-11-08	2.05	mg/L
		2022-11-12	0.5	mg/L
		2022-11-15	4.2	mg/L
		2022-11-19	3.64	mg/L
		2022-11-22	6.8	mg/L
		2022-11-29	0	mg/L
		2022-12-03	0	mg/L
		2022-12-06	2.68	mg/L
		2022-12-10	1.3	mg/L
		2022-12-13	0	mg/L
		2022-12-17	0	mg/L
		2022-12-20	0	mg/L
		2022-12-24	1.9	mg/L
		2023-01-03	0.5	mg/L
		2023-01-07	1.34	mg/L
		2023-01-10	0	mg/L
		2023-01-14	0	mg/L
		2023-01-17	0	mg/L
		2023-01-21	0.6	mg/L
		2023-01-24	0	mg/L
		2023-01-28	0.6	mg/L
		2023-01-31	0	mg/L
		2023-02-04	1.44	mg/L
		2023-02-07	3.7	mg/L
		2023-02-11	1.5	mg/L
		2023-02-14	0	mg/L
		2023-02-18	0.7	mg/L
		2023-02-21	0	mg/L
		2023-02-26	3.26	mg/L
		2023-02-28	0	mg/L
		2023-03-07	1.12	mg/L
		2023-03-11	1	mg/L
		2023-03-14	1	mg/L
		2023-03-18	1.4	mg/L
		2023-03-21	1.5	mg/L
		2023-03-25	1.9	mg/L
		2023-03-28	0.95	mg/L
		2023-04-01	1.28	mg/L
		2023-04-04	0	mg/L
		2023-04-08	0	mg/L
		2023-04-11	0	mg/L
		2023-04-15	0.74	mg/L
		2023-04-22	0	mg/L
		2023-04-25	0	mg/L
		2023-04-29	0.54	mg/L
		2023-05-02	0.92	mg/L
		2023-05-06	0.73	mg/L
		2023-05-09	0.5	mg/L
		2023-05-13	0	mg/L
		2023-05-16	0	mg/L
		2023-05-20	1.21	mg/L
		2023-05-23	0	mg/L
		2023-05-27	0.65	mg/L
		2023-05-30	1.17	mg/L
		2023-05-31	0	mg/L
		2023-06-03	0	mg/L
		2023-06-06	0.5	mg/L
		2023-06-10	0	mg/L
		2023-06-13	0	mg/L
		2023-06-17	0	mg/L
		2023-06-20	0	mg/L
		2023-06-24	0	mg/L
		2023-06-27	0	mg/L
		2023-07-01	0.5	mg/L
		2023-07-04	0.57	mg/L
		2023-07-08	0	mg/L
		2023-07-11	0	mg/L
		2023-07-15	0.5	mg/L
		2023-07-19	0	mg/L
		2023-07-25	0.79	mg/L
		2023-07-29	0.89	mg/L
		2023-08-01	0.79	mg/L
		2023-08-05	1.67	mg/L
		2023-08-08	0	mg/L
		2023-08-12	0	mg/L
		2023-08-15	1.08	mg/L
		2023-08-19	2.01	mg/L
		2023-08-22	1.84	mg/L
		2023-08-26	0.55	mg/L
		2023-08-29	1.08	mg/L
		2023-09-02	1.94	mg/L
		2023-09-05	0.94	mg/L
		2023-09-09	0	mg/L
		2023-09-12	0.94	mg/L
		2023-09-16	0	mg/L
		2023-09-23	0	mg/L
		2023-09-26	0	mg/L
		2023-09-30	1.3	mg/L
		2023-10-10	0	mg/L
		2023-10-14	0	mg/L
		2023-10-17	0	mg/L
		2023-10-21	0	mg/L
		2023-10-24	0	mg/L
		2023-10-28	0	mg/L
		2023-10-31	0	mg/L
		2023-11-04	0	mg/L
		2023-11-07	0	mg/L
		2023-11-11	0	mg/L
		2023-11-14	0	mg/L
		2023-11-25	0	mg/L
		2023-11-28	0	mg/L
		2023-12-02	0	mg/L
		2023-12-05	0	mg/L
		2023-12-09	0	mg/L
		2023-12-12	0	mg/L
		2023-12-16	0	mg/L
		2023-12-19	0	mg/L
		2023-12-23	0	mg/L
		2023-12-26	0	mg/L
		2023-12-30	0	mg/L
		2024-01-02	0	mg/L
		2024-01-06	0	mg/L
		2024-01-09	0	mg/L
		2024-01-13	0	mg/L
		2024-01-16	0	mg/L
		2024-01-20	0	mg/L
		2024-01-23	1.2	mg/L
		2024-01-27	0	mg/L
		2024-01-30	0	mg/L
		2024-02-03	0	mg/L
		2024-02-06	0	mg/L
		2024-02-10	0	mg/L
		2024-02-13	0	mg/L
		2024-02-17	0.6	mg/L
		2024-02-20	0	mg/L
		2024-02-24	0.5	mg/L
		2024-02-27	0.5	mg/L
		2024-03-02	0	mg/L
		2024-03-05	0	mg/L
		2024-03-09	0	mg/L
		2024-03-12	0	mg/L
		2024-03-16	0	mg/L
		2024-03-19	0	mg/L
		2024-03-23	0	mg/L
		2024-03-26	0	mg/L
		2024-03-30	0	mg/L
		2024-04-02	0	mg/L
		2024-04-06	0	mg/L
		2024-04-09	0	mg/L
		2024-04-13	0.9	mg/L
		2024-04-16	0	mg/L
		2024-04-20	0	mg/L
		2024-04-23	0	mg/L
	Sulphate-reducing bacteria count	2022-01-04	0.4	MPN/ml
		2022-01-04	25	MPN/ml
		2022-01-06	95	MPN/ml
		2022-01-06	45	MPN/ml
		2022-01-12	20	MPN/ml
		2022-01-12	20	MPN/ml
		2022-01-14	30	MPN/ml
		2022-01-14	150	MPN/ml
		2022-01-22	200	MPN/ml
		2022-01-22	75	MPN/ml
		2022-01-28	150	MPN/ml
		2022-01-28	450	MPN/ml
		2022-02-01	150	MPN/ml
		2022-02-01	45	MPN/ml
		2022-03-29	45	MPN/ml
		2022-03-29	250	MPN/ml
		2022-04-12	950	MPN/ml
		2022-04-19	950	MPN/ml
		2022-04-19	450	MPN/ml
		2022-04-26	9.5	MPN/ml
		2022-04-26	200	MPN/ml
		2022-05-04	2500	MPN/ml
		2022-05-04	450	MPN/ml
		2022-05-10	95	MPN/ml
		2022-05-10	2.5	MPN/ml
		2022-05-17	450	MPN/ml
		2022-05-17	450	MPN/ml
		2022-05-25	750	MPN/ml
		2022-05-25	950	MPN/ml
		2022-06-01	45	MPN/ml
		2022-06-01	45	MPN/ml
		2022-06-07	95	MPN/ml
		2022-06-07	0.3	MPN/ml
		2022-06-13	950	MPN/ml
		2022-06-23	0.3	MPN/ml
		2022-07-04	450	MPN/ml
		2022-07-11	95	MPN/ml
		2022-07-11	450	MPN/ml
		2022-07-25	150	MPN/ml
		2022-07-25	75	MPN/ml
		2022-08-01	75	MPN/ml
		2022-08-01	450	MPN/ml
		2022-08-08	150	MPN/ml
		2022-08-18	300	MPN/ml
		2022-08-23	250	MPN/ml
		2022-08-29	450	MPN/ml
		2022-09-05	950	MPN/ml
		2022-09-12	150	MPN/ml
		2022-09-19	200	MPN/ml
		2022-09-26	95	MPN/ml
		2022-10-03	150	MPN/ml
		2022-10-10	1500	MPN/ml
		2022-10-17	150	MPN/ml
		2022-10-24	200	MPN/ml
		2022-10-31	2000	MPN/ml
		2022-11-08	110	MPN/ml
		2022-11-14	1500	MPN/ml
		2022-11-21	750	MPN/ml
		2022-12-06	95	MPN/ml
		2022-12-17	200	MPN/ml
		2022-12-19	950	MPN/ml
		2022-12-26	95	MPN/ml
		2023-01-02	200	MPN/ml
		2023-01-17	750	MPN/ml
		2023-01-23	450	MPN/ml
		2023-01-30	250	MPN/ml
		2023-02-06	200	MPN/ml
		2023-02-13	45	MPN/ml
		2023-02-22	45	MPN/ml
		2023-02-27	200	MPN/ml
		2023-03-06	15	MPN/ml
		2023-03-13	150	MPN/ml
		2023-03-20	45	MPN/ml
		2023-03-27	950	MPN/ml
		2023-04-05	950	MPN/ml
		2023-04-12	750	MPN/ml
		2023-04-17	750	MPN/ml
		2023-04-24	750	MPN/ml
		2023-05-02	1100	MPN/ml
		2023-05-08	950	MPN/ml
		2023-05-15	110	MPN/ml
		2023-05-22	950	MPN/ml
		2023-05-29	95	MPN/ml
		2023-06-05	95	MPN/ml
		2023-06-12	45	MPN/ml
		2023-06-20	950	MPN/ml
		2023-06-26	95	MPN/ml
		2023-07-03	250	MPN/ml
		2023-07-10	950	MPN/ml
		2023-07-17	300	MPN/ml
		2023-07-23	200	MPN/ml
		2023-07-31	95	MPN/ml
		2023-08-07	95	MPN/ml
		2023-08-14	25	MPN/ml
		2023-08-22	0.3	MPN/ml
		2023-08-30	250	MPN/ml
		2023-09-04	750	MPN/ml
		2023-09-11	110	MPN/ml
		2023-09-18	250	MPN/ml
		2023-09-25	950	MPN/ml
		2023-10-09	250	MPN/ml
		2023-10-16	250	MPN/ml
		2023-10-23	250	MPN/ml
		2023-10-30	150	MPN/ml
		2023-11-06	4500	MPN/ml
		2023-11-13	950	MPN/ml
		2023-11-27	450	MPN/ml
		2023-12-04	15	MPN/ml
		2023-12-11	15	MPN/ml
		2023-12-18	115	MPN/ml
		2023-12-26	150	MPN/ml
		2024-01-02	450	MPN/ml
		2024-01-08	4500	MPN/ml
		2024-01-15	250	MPN/ml
		2024-01-22	950	MPN/ml
		2024-01-30	25	MPN/ml
		2024-02-05	95	MPN/ml
		2024-02-14	45000	MPN/ml
		2024-02-19	200	MPN/ml
		2024-02-26	25	MPN/ml
		2024-03-04	0.4	MPN/ml
		2024-03-11	250	MPN/ml
		2024-03-18	2.5	MPN/ml
	Total anaerobic heterotrophic bacteria	2022-01-04	25	MPN/ml
		2022-01-04	75	MPN/ml
		2022-01-06	250	MPN/ml
		2022-01-06	300	MPN/ml
		2022-01-12	200	MPN/ml
		2022-01-12	300	MPN/ml
		2022-01-14	350	MPN/ml
		2022-01-14	950	MPN/ml
		2022-01-22	750	MPN/ml
		2022-01-22	950	MPN/ml
		2022-01-28	1500	MPN/ml
		2022-01-28	2000	MPN/ml
		2022-02-01	750	MPN/ml
		2022-02-01	2500	MPN/ml
		2022-03-29	2000	MPN/ml
		2022-03-29	950	MPN/ml
		2022-04-12	2500	MPN/ml
		2022-04-19	2500	MPN/ml
		2022-04-19	950	MPN/ml
		2022-04-26	45	MPN/ml
		2022-04-26	2000	MPN/ml
		2022-05-04	4500	MPN/ml
		2022-05-04	1500	MPN/ml
		2022-05-10	450	MPN/ml
		2022-05-10	950	MPN/ml
		2022-05-17	2000	MPN/ml
		2022-05-17	1500	MPN/ml
		2022-05-25	3500	MPN/ml
		2022-05-25	2000	MPN/ml
		2022-06-01	1500	MPN/ml
		2022-06-01	2000	MPN/ml
		2022-06-07	95	MPN/ml
		2022-06-07	450	MPN/ml
		2022-06-13	1500	MPN/ml
		2022-06-23	4.5	MPN/ml
		2022-07-04	1500	MPN/ml
		2022-07-11	1500	MPN/ml
		2022-07-11	1500	MPN/ml
		2022-07-25	750	MPN/ml
		2022-07-25	2000	MPN/ml
		2022-08-01	750	MPN/ml
		2022-08-01	750	MPN/ml
		2022-08-08	950	MPN/ml
		2022-08-18	350	MPN/ml
		2022-08-23	750	MPN/ml
		2022-08-29	1100	MPN/ml
		2022-09-05	2000	MPN/ml
		2022-09-12	2500	MPN/ml
		2022-09-19	350	MPN/ml
		2022-09-26	1100	MPN/ml
		2022-10-03	950	MPN/ml
		2022-10-10	3000	MPN/ml
		2022-10-17	3000	MPN/ml
		2022-10-24	1100	MPN/ml
		2022-10-31	3000	MPN/ml
		2022-11-08	300	MPN/ml
		2022-11-14	2000	MPN/ml
		2022-11-21	1500	MPN/ml
		2022-12-06	150	MPN/ml
		2022-12-17	950	MPN/ml
		2022-12-19	1500	MPN/ml
		2022-12-26	750	MPN/ml
		2023-01-02	1500	MPN/ml
		2023-01-17	1100	MPN/ml
		2023-01-23	950	MPN/ml
		2023-01-30	1500	MPN/ml
		2023-02-06	1500	MPN/ml
		2023-02-13	250	MPN/ml
		2023-02-22	750	MPN/ml
		2023-02-27	750	MPN/ml
		2023-03-06	300	MPN/ml
		2023-03-13	300	MPN/ml
		2023-03-20	450	MPN/ml
		2023-03-27	2500	MPN/ml
		2023-04-05	2500	MPN/ml
		2023-04-12	3000	MPN/ml
		2023-04-17	2000	MPN/ml
		2023-04-24	2000	MPN/ml
		2023-05-02	3500	MPN/ml
		2023-05-08	4500	MPN/ml
		2023-05-15	3500	MPN/ml
		2023-05-22	1500	MPN/ml
		2023-05-29	300	MPN/ml
		2023-06-05	750	MPN/ml
		2023-06-12	200	MPN/ml
		2023-06-20	2000	MPN/ml
		2023-06-26	450	MPN/ml
		2023-07-03	750	MPN/ml
		2023-07-10	2500	MPN/ml
		2023-07-17	2000	MPN/ml
		2023-07-23	1500	MPN/ml
		2023-07-31	950	MPN/ml
		2023-08-07	750	MPN/ml
		2023-08-14	300	MPN/ml
		2023-08-22	45	MPN/ml
		2023-08-30	3000	MPN/ml
		2023-09-04	2000	MPN/ml
		2023-09-11	1500	MPN/ml
		2023-09-18	250	MPN/ml
		2023-09-25	2500	MPN/ml
		2023-10-09	1100	MPN/ml
		2023-10-16	2000	MPN/ml
		2023-10-23	250	MPN/ml
		2023-10-30	2500	MPN/ml
		2023-11-06	110000	MPN/ml
		2023-11-13	110000	MPN/ml
		2023-11-27	950	MPN/ml
		2023-12-04	1500	MPN/ml
		2023-12-11	300	MPN/ml
		2023-12-18	110000	MPN/ml
		2023-12-26	20000	MPN/ml
		2024-01-02	15000	MPN/ml
		2024-01-08	110000	MPN/ml
		2024-01-15	250	MPN/ml
		2024-01-22	9500	MPN/ml
		2024-01-30	110000	MPN/ml
		2024-02-05	110000	MPN/ml
		2024-02-14	110000	MPN/ml
		2024-02-19	110000	MPN/ml
		2024-02-26	300	MPN/ml
		2024-03-04	110000	MPN/ml
		2024-03-11	110000	MPN/ml
		2024-03-18	110000	MPN/ml
