# Supplementary material for: Sulfide Production and Microbial Dynamics in the Water Reinjection System from an Offshore Oil-Producing Platform
Source: Microorganisms. 2025 Dec 23;14(1):38. doi: 10.3390/microorganisms14010038 (PMC12843894; doi:10.3390/microorganisms14010038)
Supplement: Supplementary file 1 [file microorganisms-14-00038-s001.zip › Supplementary table S2-Cells-per-mL.xlsx]

## Sheet: Página1
Supplementary Table S2: Microbiome composition and estimated absolute abundances of PW and PWRI samples.
index	PW (cells/mL)	PWRI (cells/mL)
d__Bacteria; g__unclassified	59900000	394000000
p__Acetothermia; g__Acetothermiia	126000000	906000000
p__Acidobacteriota; g__Subgroup_10	9010000	700000000
p__Acidobacteriota; g__Subgroup_7	3610000	55600000
p__Actinobacteriota; g__67-14	3400000	248000000
p__Actinobacteriota; g__Actinomyces	18000000	422000000
p__Actinobacteriota; g__Bifidobacterium	6350000	723000000
p__Actinobacteriota; g__Corynebacterium	71800000	2820000000
p__Actinobacteriota; g__uncultured	6730000	233000000
p__Actinobacteriota; g__WCHB1-81	0	20600000
p__Bacteroidota; g__Alistipes	8230000	1230000000
p__Bacteroidota; g__Bacteroides	0	1440000000
p__Bacteroidota; g__Capnocytophaga	11400000	237000000
p__Bacteroidota; g__Chitinophaga	4510000	157000000
p__Bacteroidota; g__Edaphobaculum	0	48100000
p__Bacteroidota; g__Mucilaginibacter	6550000	2380000000
p__Bacteroidota; g__Muribaculaceae	50800000	3620000000
p__Bacteroidota; g__Niastella	0	383000000
p__Bacteroidota; g__Odoribacter	0	613000000
p__Bacteroidota; g__Parabacteroides	1700000	617000000
p__Bacteroidota; g__Prevotella_7	0	2030000000
p__Bacteroidota; g__Proteiniphilum	23300000	89800000
p__Bacteroidota; g__Rikenella	2550000	47000000
p__Bacteroidota; g__uncultured	7760000	0
p__Bdellovibrionota; g__0319-6G20	2700000	65600000
p__Caldatribacteriota; g__Candidatus_Caldatribacterium	249000000	1140000000
p__Cloacimonadota; g__LK-44f	16800000	0
p__Cloacimonadota; g__MSBL2	3280000	30000000
p__Cloacimonadota; g__MSBL8	100000000	255000000
p__Deferribacterota; g__Mucispirillum	13400000	961000000
p__Deinococcota; g__Deinococcus	0	491000000
p__Desulfobacterota; g__Desulfomicrobium	1440000000	39600000000
p__Desulfobacterota; g__Desulfonauticus	6150000000	196000000000
p__Desulfobacterota; g__Desulfoplanes	129000000	13400000000
p__Desulfobacterota; g__Desulfothermus	7600000000	106000000000
p__Desulfobacterota; g__Desulfovibrio	836000	30800000
p__Desulfobacterota; g__Syntrophotalea	255000000	3530000000
p__Desulfobacterota; g__Thermodesulfobacterium	307000000	5250000000
p__Desulfobacterota; g__uncultured	14100000	2280000000
p__Fibrobacterota; g__possible_genus_04	0	113000000
p__Firmicutes; g__Anaeroplasma	418000	317000000
p__Firmicutes; g__Bacillus	11900000	0
p__Firmicutes; g__Dubosiella	44800000	1690000000
p__Firmicutes; g__Erysipelatoclostridium	627000	44900000
p__Firmicutes; g__Lactobacillus	9010000	302000000
p__Firmicutes; g__Ligilactobacillus	35200000	1490000000
p__Firmicutes; g__Limosilactobacillus	8110000	119000000
p__Firmicutes; g__Moorella	1880000	32800000
p__Firmicutes; g__Streptococcus	1700000	237000000
p__Firmicutes; g__Thermicanus	0	393000000
p__Firmicutes; g__Turicibacter	18900000	481000000
p__Firmicutes; g__uncultured	24100000	1180000000
p__Firmicutes; g__uncultured	14100000	131000000
p__Firmicutes; g__Veillonella	10600000	3480000000
p__Gemmatimonadota; g__Gemmatimonas	9430000	267000000
p__Halanaerobiaeota; g__Halocella	142000000	13300000000
p__Marinimicrobia_(SAR406_clade); g__Marinimicrobia_(SAR406_clade)	2120000	0
p__MBNT15; g__MBNT15	1800000	181000000
p__Myxococcota; g__Haliangium	2700000	445000000
p__Myxococcota; g__Minicystis	6470000	167000000
p__Myxococcota; g__mle1-27	2550000	94200000
p__Myxococcota; g__Pajaroellobacter	1800000	214000000
p__Proteobacteria; f__Enterobacteriaceae	0	3770000000
p__Proteobacteria; f__Thiomicrospiraceae__	0	24000000
p__Proteobacteria; g__Achromobacter	1800000	32800000
p__Proteobacteria; g__Aquabacterium	1460000	3640000000
p__Proteobacteria; g__Burkholderia-Caballeronia-Paraburkholderia	114000000	3550000000
p__Proteobacteria; g__Caenimonas	0	278000000
p__Proteobacteria; g__Curvibacter	14400000	0
p__Proteobacteria; g__Duganella	0	142000000
p__Proteobacteria; g__Enhydrobacter	0	2200000000
p__Proteobacteria; g__Escherichia-Shigella	1800000	7100000000
p__Proteobacteria; g__Haemophilus	2700000	135000000
p__Proteobacteria; g__Herbaspirillum	5410000	30100000000
p__Proteobacteria; g__Lautropia	44700000	1410000000
p__Proteobacteria; g__Marinobacter	91100000	114000000
p__Proteobacteria; g__Massilia	76900000	69600000000
p__Proteobacteria; g__Neisseria	56100000	2020000000
p__Proteobacteria; g__Noviherbaspirillum	0	377000000
p__Proteobacteria; g__Oceaniserpentilla	0	132000000
p__Proteobacteria; g__Pantoea	0	126000000
p__Proteobacteria; g__Pelomonas	26200000	45200000000
p__Proteobacteria; g__Pseudoalteromonas	0	66100000
p__Proteobacteria; g__Pseudomonas	8700000	2460000000
p__Proteobacteria; g__Ralstonia	758000000	4270000000
p__Proteobacteria; g__Stenotrophomonas	0	6730000000
p__Proteobacteria; g__Steroidobacter	9010000	382000000
p__Proteobacteria; g__Thiomicrospira	0	106000000
p__Proteobacteria; g__uncultured	14300000	983000000
p__Proteobacteria; g__uncultured	2090000	575000000
p__Proteobacteria; g__Undibacterium	2720000	0
p__Thermotogota; g__Geotoga	1670000	1280000000
p__Thermotogota; g__Kosmotoga	626000000	31800000000
p__Thermotogota; g__Petrotoga	1880000	404000000
p__Thermotogota; g__Pseudothermotoga	19500000	502000000
p__Thermotogota; g__Thermosipho	278000000	68500000000
p__Thermotogota; g__Thermotoga	592000000	80200000000
p__Thermotogota; g__Thermotogae	200000000	4330000000
p__Thermotogota; g__uncultured	1090000000	22700000000
p__Verrucomicrobiota; g__Akkermansia	30500000	1920000000
p__Verrucomicrobiota; g__Chthoniobacter	0	539000000
